# Supplementary material for: RoseAP: an analytical platform for gene function of Rosa rugosa
Source: Front Plant Sci. 2023 Jun 30;14:1197119. doi: 10.3389/fpls.2023.1197119 (PMC10348015; doi:10.3389/fpls.2023.1197119)
Supplement: Supplementary file 2 [file Table_1.xlsx]

## Sheet: Supplementary Table 1
Supplementary Table 1. RNA sample testing information.
Sample name	Concentration(ng/ul)	Volume(ul)	Total amount(ug)	RNA integrity number (RIN)
YX1-Stamen	153	35	5.355	8.3
YX2-Stamen	81	35	2.835	8.4
YX3-Stamen	445	35	15.575	9.3
ZZ1-Stamen	568	35	19.88	9.3
ZZ2-Stamen	677	35	23.695	9
ZZ3-Stamen	320	35	11.2	9.1
YX1-Pistil	136	35	4.76	8.3
YX2-Pistil	427	40	17.08	9.6
YX3-Pistil	156	35	5.46	8.3
ZZ2-Pistil	615	35	21.525	9.5
ZZ3-Pistil	576	35	20.16	8.7
YX1-Petal	328	35	11.48	9.6
YX2-Petal	335	35	11.725	9.6
YX3-Petal	141	35	4.935	9.5
ZZ1-Petal	201	35	7.035	9.5
ZZ2-Petal	158	35	5.53	8.1
ZZ3-Petal	264	35	9.24	9.8
YX1-Leaf	34	35	1.19	9.2
YX2-Leaf	165	35	5.775	7.2
YX3-Leaf	24	35	0.84	5.3
ZZ1-Leaf	32	35	1.12	8.1
ZZ2-Leaf	108	35	3.78	7.2
ZZ3-Leaf	89	35	3.115	6.7

## Sheet: Supplementary Table 2
Supplementary Table 2. The mapping rate of RNA-seq.
Sample name	Tissue	Source	Input reads	Mapping rate
SRR8115228	Flower	SRA	11054835	0.7484
SRR8115229	Flower	SRA	13013021	0.7441
SRR8115230	Flower	SRA	13312048	0.8993
SRR8115231	Flower	SRA	14229752	0.8895
SRR8115232	Flower	SRA	13842391	0.8942
SRR8115233	Flower	SRA	11482673	0.6842
YX1-Stamen	Stamen	in house	22002692	0.8862
YX2-Stamen	Stamen	in house	20731444	0.8875
YX3-Stamen	Stamen	in house	20801500	0.8855
ZZ1-Stamen	Stamen	in house	24730318	0.8284
ZZ2-Stamen	Stamen	in house	20059225	0.865
ZZ3-Stamen	Stamen	in house	19721420	0.8554
YX1-Pistil	Pistil	in house	20265204	0.8822
YX2-Pistil	Pistil	in house	22398711	0.8751
YX3-Pistil	Pistil	in house	19971622	0.8775
ZZ2-Pistil	Pistil	in house	20153675	0.864
ZZ3-Pistil	Pistil	in house	19991039	0.8396
YX1-Petal	Petal	in house	20134666	0.878
YX2-Petal	Petal	in house	20188110	0.8852
YX3-Petal	Petal	in house	19823740	0.8842
ZZ1-Petal	Petal	in house	19943309	0.8553
ZZ2-Petal	Petal	in house	20443294	0.8449
ZZ3-Petal	Petal	in house	19871293	0.8424
SRR7004823	Petal	SRA(PMID:30999850)	28201782	0.7139
SRR7004824	Petal	SRA(PMID:30999850)	36872278	0.6431
YX1-Leaf	Leaf	in house	21521956	0.8262
YX2-Leaf	Leaf	in house	20560645	0.8432
YX3-Leaf	Leaf	in house	19741206	0.8702
ZZ1-Leaf	Leaf	in house	17067712	0.8206
ZZ2-Leaf	Leaf	in house	18045225	0.8048
ZZ3-Leaf	Leaf	in house	20094744	0.8346
SRR7004821	Leaf	SRA(PMID:30999850)	41666986	0.6991
SRR7004822	Leaf	SRA(PMID:30999850)	31769289	0.7036

## Sheet: Supplementary Table 3
Supplementary Table 3. SAURs identified in the co-expression network of SAUR20 (evm.model.Chr7.2716).
Gene ID	Alias	PCC	MR	Chr	Start	End	Strand	Length	No.of exon	Pfam domain	Orthologue in Arabidopsis
evm.model.Chr7.2716	SAUR20	1	-	Chr7	22881897	22882148	-	251	1	PF02519.15(Auxin_inducible)	AT5G18020
evm.model.Chr2.4295	SAUR6	0.91	15.3	Chr2	40272155	40272439	+	284	1	PF02519.15(Auxin_inducible)	AT2G21210
evm.model.Chr2.4296	SAUR20	0.7	298.61	Chr2	40275448	40275935	+	487	2	PF02519.15(Auxin_inducible)	AT5G18020
evm.model.Chr5.2574	SAUR6	0.8	124.04	Chr5	27796715	27797393	-	678	2	PF02519.15(Auxin_inducible)	AT2G21210
evm.model.Chr5.2575	SAUR1	0.7	555.43	Chr5	27819169	27819635	+	466	2	PF02519.15(Auxin_inducible)	AT4G34770
evm.model.Chr6.1399	SAUR50	0.77	292.21	Chr6	10727002	10727337	+	335	1	PF02519.15(Auxin_inducible)	AT4G34760
evm.model.Chr6.3345	SAUR20	0.77	178.72	Chr6	31910093	31910344	+	251	1	PF02519.15(Auxin_inducible)	AT5G18020
evm.model.Chr6.3346	SAUR23	0.88	57.71	Chr6	31912492	31912791	+	299	1	PF02519.15(Auxin_inducible)	AT5G18060
evm.model.Chr6.3347	SAUR20	0.89	16.25	Chr6	31915009	31915260	+	251	1	PF02519.15(Auxin_inducible)	AT5G18020
evm.model.Chr6.3348	SAUR14	0.89	40.69	Chr6	31917405	31917704	+	299	1	PF02519.15(Auxin_inducible)	AT4G38840
evm.model.Chr6.3350	SAUR20	0.91	12.96	Chr6	31939381	31939632	+	251	1	PF02519.15(Auxin_inducible)	AT5G18020
evm.model.Chr6.3353	SAUR20	0.77	237.5	Chr6	31958698	31958949	+	251	1	PF02519.15(Auxin_inducible)	AT5G18020
evm.model.Chr6.3354	SAUR14	0.81	132.42	Chr6	31961180	31961479	+	299	1	PF02519.15(Auxin_inducible)	AT4G38840
evm.model.Chr7.2714	SAUR14	0.88	30.02	Chr7	22873890	22874189	-	299	1	PF02519.15(Auxin_inducible)	AT4G38840
evm.model.Chr7.2715	SAUR20	0.93	6.71	Chr7	22878935	22879219	-	284	1	PF02519.15(Auxin_inducible)	AT5G18020
evm.model.Chr7.2721	SAUR14	0.89	43.57	Chr7	22911740	22912039	-	299	1	PF02519.15(Auxin_inducible)	AT4G38840
evm.model.Chr7.2722	SAUR14	0.79	153.26	Chr7	22914693	22914977	-	284	1	PF02519.15(Auxin_inducible)	AT4G38840
evm.model.Chr7.2723	SAUR20	0.95	4.24	Chr7	22919384	22919668	-	284	1	PF02519.15(Auxin_inducible)	AT5G18020
evm.model.Chr7.2724	SAUR20	0.92	3.46	Chr7	22929013	22929264	-	251	1	PF02519.15(Auxin_inducible)	AT5G18020
evm.model.Chr7.2726	SAUR14	0.94	4.58	Chr7	22956548	22956847	-	299	1	PF02519.15(Auxin_inducible)	AT4G38840
evm.model.Chr7.2727	SAUR14	0.72	357.06	Chr7	22959377	22959661	-	284	1	PF02519.15(Auxin_inducible)	AT4G38840
evm.model.Chr7.2731	SAUR14	0.85	60.55	Chr7	22999170	22999740	-	570	2	PF02519.15(Auxin_inducible)	AT4G38840
evm.model.Chr7.2732	SAUR14	0.81	97.71	Chr7	23002163	23002447	-	284	1	PF02519.15(Auxin_inducible)	AT4G38840
evm.model.Chr7.2733	SAUR27	0.85	95.83	Chr7	23004309	23004554	-	245	1	PF02519.15(Auxin_inducible)	AT3G03840
evm.model.Chr7.2752	SAUR14	0.91	17.32	Chr7	23236746	23237045	-	299	1	PF02519.15(Auxin_inducible)	AT4G38840
evm.model.Chr7.2755	SAUR14	0.95	1.41	Chr7	23252200	23252499	-	299	1	PF02519.15(Auxin_inducible)	AT4G38840
evm.model.Chr7.2756	SAUR24	0.79	193.42	Chr7	23254681	23254980	-	299	1	PF02519.15(Auxin_inducible)	AT5G18080
evm.model.Chr7.2757	SAUR20	0.71	395.15	Chr7	23256657	23257014	-	357	2	PF02519.15(Auxin_inducible)	AT5G18020
evm.model.Chr7.2760	SAUR20	0.69	305.74	Chr7	23292828	23293079	-	251	1	PF02519.15(Auxin_inducible)	AT5G18020
